# Supplementary material for: Ecological niche modelling and predicted geographic distribution of Lutzomyia cruzi, vector of Leishmania infantum in South America
Source: PLoS Negl Trop Dis. 2018 Jul 30;12(7):e0006684. doi: 10.1371/journal.pntd.0006684 (PMC6085070; doi:10.1371/journal.pntd.0006684)
Supplement: S1 Table — (XLSX) [file pntd.0006684.s001.xlsx]

## Sheet: title
Table S1: Compiled presence records of Lutzomyia cruzi
This table is part of the Support Information files of manuscript "Ecological niche modelling and predicted geographic distribution of Lutzomyia cruzi, vector of Leishmania infantum in South America", submitted to PLoS Neglected Tropical Diseases
Authors: Oliveira EF, Galati EAB, Oliveira AG, Rangel EF, Carvalho BM
Corresponding authors: Bruno M. Carvalho (brunomc.eco@gmail.com) and Everton F. Oliveira (efalcao.olivera@gmail.com)
Variables in the data sheet:
species	Species name
gender	Gender of captured specimens (Males and/or Females)
admin0	Country of capture
admin1	State/Province/Department of capture
admin2	Municipality/District of capture
locality	Locality of capture
year	Year of capture or period of sampling
lon	Longitude in decimal degrees (WGS84)
lat	Latitude in decimal degrees (WGS84)
precision	Spatial precision of coordinates: 1) high; 2) medium; 3) low
src	Source of record (see "sources" sheet for complete references)
obs	Observations

## Sheet: data
species	gender	admin0	admin1	admin2	locality	year	lon	lat	precision	src	obs
Lutzomyia cruzi	MF	Bolivia	Santa Cruz	El Carmen		2004	-58.6026	-18.8184	2	Brazil et al., 2010
Lutzomyia cruzi	M	Brazil	Goiás	Paraúna	Estrada do povoado ao Rio Verde	1975	-50.4486	-16.9478	3	Entomological Collection: CPqRR
Lutzomyia cruzi	Not available	Brazil	Mato Grosso	Alto Araguaia		1996-2004	-53.2243	-17.3152	3	Missawa & Lima 2006	Confirmed L. cruzi by Jaqueline Aparecida Menegatti, Health Department of Mato Grosso State (pers. comm.)
Lutzomyia cruzi	Not available	Brazil	Mato Grosso	Araguaiana		1962-2014	-51.8314	-15.7339	3	Almeida et al., 2015	Confirmed L. cruzi by author (Paulo Silva de Almeida, pers. comm.)
Lutzomyia cruzi	M	Brazil	Mato Grosso	Barão de Melgaço	Baía Chacororé; Estrada da Rancharia	1997	-55.9282	-16.3114	2	Entomological Collection: INPA
Lutzomyia cruzi	Not available	Brazil	Mato Grosso	Barão de Melgaço		1996-2004	-55.9282	-16.3114	2	Missawa & Lima 2006	Confirmed L. cruzi by Jaqueline Aparecida Menegatti, Health Department of Mato Grosso State (pers. comm.)
Lutzomyia cruzi	Not available	Brazil	Mato Grosso	Barra do Garças		1996-2004	-52.2713	-15.8835	3	Missawa & Lima 2006	Confirmed L. cruzi by Jaqueline Aparecida Menegatti, Health Department of Mato Grosso State (pers. comm.)
Lutzomyia cruzi	Not available	Brazil	Mato Grosso	Barra dos Bugres		1962-2014	-57.1811	-15.0725	3	Almeida et al., 2015	Confirmed L. cruzi by author (Paulo Silva de Almeida, pers. comm.)
Lutzomyia cruzi	MF	Brazil	Mato Grosso	Cáceres		2010-2011	-57.5615	-16.5675	2	Alves et al., 2012
Lutzomyia cruzi	M	Brazil	Mato Grosso	Cáceres		1999	-57.6679	-16.0855	3	Entomological Collection: INPA
Lutzomyia cruzi	MF	Brazil	Mato Grosso	Cáceres		2011-2013	-57.4986	-16.4022	1	Pinto et al. 2015
Lutzomyia cruzi	Not available	Brazil	Mato Grosso	Canarana		1996-2004	-52.2706	-13.5643	3	Missawa & Lima 2006	Confirmed L. cruzi by Jaqueline Aparecida Menegatti, Health Department of Mato Grosso State (pers. comm.)
Lutzomyia cruzi	M	Brazil	Mato Grosso	Chapada dos Guimarães	Chapada dos Guimarães	1990	-55.7497	-15.4606	3	Entomological Collection: INPA
Lutzomyia cruzi	MF	Brazil	Mato Grosso	Chapada dos Guimarães		1993-1995	-55.7497	-15.4606	3	Biancardi & Castellon 2000
Lutzomyia cruzi	Not available	Brazil	Mato Grosso	Chapada dos Guimarães		1996-2004	-55.7497	-15.4606	3	Missawa & Lima 2006	Confirmed L. cruzi by Jaqueline Aparecida Menegatti, Health Department of Mato Grosso State (pers. comm.)
Lutzomyia cruzi	M	Brazil	Mato Grosso	Colíder	Aldeia Metutira	2006-2008	-55.4717	-10.8107	3	Maciel & Missawa 2009
Lutzomyia cruzi	M	Brazil	Mato Grosso	Cuiabá	Bairro Flor do Cerrado	2005	-56.05	-15.5613	2	Entomological Collection: USP
Lutzomyia cruzi	M	Brazil	Mato Grosso	Cuiabá	Barreiro Branco	2008-2009	-56.0426	-15.5401	2	Mestre et al., 2011
Lutzomyia cruzi	M	Brazil	Mato Grosso	Cuiabá	Bela Vista	2008-2009	-56.0646	-15.5813	2	Mestre et al., 2011
Lutzomyia cruzi	M	Brazil	Mato Grosso	Cuiabá	Jardim Itapuã	2008-2009	-56.084	-15.5594	2	Mestre et al., 2011
Lutzomyia cruzi	M	Brazil	Mato Grosso	Cuiabá	Jardim Tres Poderes	2008-2009	-56.0748	-15.5344	2	Mestre et al., 2011
Lutzomyia cruzi	M	Brazil	Mato Grosso	Cuiabá	Jardim União	2008-2009	-56.0555	-15.5449	2	Mestre et al., 2011
Lutzomyia cruzi	MF	Brazil	Mato Grosso	Cuiabá	UFMT	2008-2011	-56.0617	-15.6087	1	Campelo Junior et al., 2014
Lutzomyia cruzi	Not available	Brazil	Mato Grosso	Dom Aquino		1996-2004	-54.9178	-15.8106	3	Missawa & Lima 2006	Confirmed L. cruzi by Jaqueline Aparecida Menegatti, Health Department of Mato Grosso State (pers. comm.)
Lutzomyia cruzi	Not available	Brazil	Mato Grosso	Feliz Natal		1996-2004	-54.9197	-12.3861	3	Missawa & Lima 2006	Confirmed L. cruzi by Jaqueline Aparecida Menegatti, Health Department of Mato Grosso State (pers. comm.)
Lutzomyia cruzi	MF	Brazil	Mato Grosso	General Carneiro	Aldeia Garças	2006-2008	-52.7614	-15.7081	3	Maciel & Missawa 2009
Lutzomyia cruzi	Not available	Brazil	Mato Grosso	Guiratinga		1962-2014	-53.7583	-16.3494	3	Almeida et al., 2015	Confirmed L. cruzi by author (Paulo Silva de Almeida, pers. comm.)
Lutzomyia cruzi	Not available	Brazil	Mato Grosso	Itiquira		1996-2004	-54.1503	-17.2089	3	Missawa & Lima 2006	Confirmed L. cruzi by Jaqueline Aparecida Menegatti, Health Department of Mato Grosso State (pers. comm.)
Lutzomyia cruzi	MF	Brazil	Mato Grosso	Jaciara		2003-2012	-54.9683	-15.9653	3	Brito et al., 2014
Lutzomyia cruzi	MF	Brazil	Mato Grosso	Jaciara		2010-2013	-54.9683	-15.9653	3	Brito et al., 2014
Lutzomyia cruzi	MF	Brazil	Mato Grosso	Jaciara		2005	-54.9683	-15.9653	3	Entomological Collection: USP
Lutzomyia cruzi	M	Brazil	Mato Grosso	Jaciara		2010-2011	-54.9683	-15.9653	3	Lopes et al 2014
Lutzomyia cruzi	Not available	Brazil	Mato Grosso	Jaciara		1996-2004	-54.9683	-15.9653	3	Missawa & Lima 2006	Confirmed L. cruzi by Jaqueline Aparecida Menegatti, Health Department of Mato Grosso State (pers. comm.)
Lutzomyia cruzi	M	Brazil	Mato Grosso	Jaciara		2003-2006	-54.9683	-15.9653	3	Missawa et al 2011
Lutzomyia cruzi	Not available	Brazil	Mato Grosso	Juína		1996-2004	-58.7411	-11.3783	3	Missawa & Lima 2006	Confirmed L. cruzi by Jaqueline Aparecida Menegatti, Health Department of Mato Grosso State (pers. comm.)
Lutzomyia cruzi	Not available	Brazil	Mato Grosso	Juscimeira		1962-2014	-54.8844	-16.0506	3	Almeida et al., 2015	Confirmed L. cruzi by author (Paulo Silva de Almeida, pers. comm.)
Lutzomyia cruzi	M	Brazil	Mato Grosso	Manso	UHE Manso		-55.7948	-14.8753	2	Entomological Collection: INPA
Lutzomyia cruzi	Not available	Brazil	Mato Grosso	Mirassol d'oeste		1996-2004	-58.0958	-15.675	3	Missawa & Lima 2006	Confirmed L. cruzi by Jaqueline Aparecida Menegatti, Health Department of Mato Grosso State (pers. comm.)
Lutzomyia cruzi	MF	Brazil	Mato Grosso	Nobres	Aldeia Santana	2006-2008	-56.3288	-14.7257	3	Maciel & Missawa 2009
Lutzomyia cruzi	Not available	Brazil	Mato Grosso	Nobres		1996-2004	-56.3275	-14.7203	3	Missawa & Lima 2006	Confirmed L. cruzi by Jaqueline Aparecida Menegatti, Health Department of Mato Grosso State (pers. comm.)
Lutzomyia cruzi	Not available	Brazil	Mato Grosso	Nova Brasilandia		1996-2004	-54.9656	-14.9569	3	Missawa & Lima 2006	Confirmed L. cruzi by Jaqueline Aparecida Menegatti, Health Department of Mato Grosso State (pers. comm.)
Lutzomyia cruzi	Not available	Brazil	Mato Grosso	Nova Canaã do norte		1996-2004	-55.7088	-10.6369	3	Missawa & Lima 2006	Confirmed L. cruzi by Jaqueline Aparecida Menegatti, Health Department of Mato Grosso State (pers. comm.)
Lutzomyia cruzi	Not available	Brazil	Mato Grosso	Nova Ubiratã		1962-2014	-55.2547	-12.9906	3	Almeida et al., 2015	Confirmed L. cruzi by author (Paulo Silva de Almeida, pers. comm.)
Lutzomyia cruzi	Not available	Brazil	Mato Grosso	Novo São Joaquim		1962-2014	-53.0183	-14.9058	3	Almeida et al., 2015	Confirmed L. cruzi by author (Paulo Silva de Almeida, pers. comm.)
Lutzomyia cruzi	Not available	Brazil	Mato Grosso	Paranatinga		1996-2004	-54.0511	-14.4317	3	Missawa & Lima 2006	Confirmed L. cruzi by Jaqueline Aparecida Menegatti, Health Department of Mato Grosso State (pers. comm.)
Lutzomyia cruzi	Not available	Brazil	Mato Grosso	Pedra Preta		1962-2014	-54.4739	-16.6231	3	Almeida et al., 2015	Confirmed L. cruzi by author (Paulo Silva de Almeida, pers. comm.)
Lutzomyia cruzi	Not available	Brazil	Mato Grosso	Poconé		1996-2004	-56.6228	-16.2567	3	Missawa & Lima 2006	Confirmed L. cruzi by Jaqueline Aparecida Menegatti, Health Department of Mato Grosso State (pers. comm.)
Lutzomyia cruzi	MF	Brazil	Mato Grosso	Pontal do Araguaia		2009	-52.0092	-15.8453	3	Amaral et al., 2011
Lutzomyia cruzi	Not available	Brazil	Mato Grosso	Pontal do Araguaia		1996-2004	-52.0092	-15.8453	3	Missawa & Lima 2006	Confirmed L. cruzi by Jaqueline Aparecida Menegatti, Health Department of Mato Grosso State (pers. comm.)
Lutzomyia cruzi	MF	Brazil	Mato Grosso	Poxoréo		1996-2004	-54.3892	-15.8372	3	Missawa & Lima 2006
Lutzomyia cruzi	M	Brazil	Mato Grosso	Primavera do Leste		1996-2004	-54.2961	-15.5589	3	Missawa & Lima 2006
Lutzomyia cruzi	Not available	Brazil	Mato Grosso	Reserva do Cabaçal		1962-2014	-58.4664	-15.0797	3	Almeida et al., 2015	Confirmed L. cruzi by author (Paulo Silva de Almeida, pers. comm.)
Lutzomyia cruzi	Not available	Brazil	Mato Grosso	Rondolândia		1962-2014	-61.5042	-10.8706	3	Almeida et al., 2015	Confirmed L. cruzi by author (Paulo Silva de Almeida, pers. comm.)
Lutzomyia cruzi	Not available	Brazil	Mato Grosso	Rondonópolis		1962-2014	-54.6356	-16.4708	3	Almeida et al., 2015	Confirmed L. cruzi by author (Paulo Silva de Almeida, pers. comm.)
Lutzomyia cruzi	M	Brazil	Mato Grosso	Rosário Oeste		1996-2004	-56.4275	-14.8361	3	Missawa & Lima 2006
Lutzomyia cruzi	Not available	Brazil	Mato Grosso	Santa Rita do Trivelato		1962-2014	-55.2743	-13.8158	3	Almeida et al., 2015	Confirmed L. cruzi by author (Paulo Silva de Almeida, pers. comm.)
Lutzomyia cruzi	M	Brazil	Mato Grosso	Santo Antonio Do Leverger		1996-2004	-56.0767	-15.8656	3	Missawa & Lima 2006
Lutzomyia cruzi	Not available	Brazil	Mato Grosso	São José dos Quatro Marcos		1962-2014	-58.1764	-15.6214	3	Almeida et al., 2015	Confirmed L. cruzi by author (Paulo Silva de Almeida, pers. comm.)
Lutzomyia cruzi	MF	Brazil	Mato Grosso	Sapezal	Aldeia Kaititu	2006-2008	-58.8183	-13.5554	3	Maciel & Missawa 2009
Lutzomyia cruzi	Not available	Brazil	Mato Grosso	Sinop		1962-2014	-55.5025	-11.8642	3	Almeida et al., 2015	Confirmed L. cruzi by author (Paulo Silva de Almeida, pers. comm.)
Lutzomyia cruzi	M	Brazil	Mato Grosso	Sorriso		1996-2004	-55.7114	-12.5453	3	Missawa & Lima 2006
Lutzomyia cruzi	Not available	Brazil	Mato Grosso	Torixoreu		1962-2014	-52.5556	-16.1994	3	Almeida et al., 2015	Confirmed L. cruzi by author (Paulo Silva de Almeida, pers. comm.)
Lutzomyia cruzi	Not available	Brazil	Mato Grosso	União do Sul		1962-2014	-54.3533	-11.5331	3	Almeida et al., 2015	Confirmed L. cruzi by author (Paulo Silva de Almeida, pers. comm.)
Lutzomyia cruzi	MF	Brazil	Mato Grosso do Sul	Alcinopolis	Gruta Pitoco	2013	-53.6377	-18.2615	2	Entomological Collection: USP
Lutzomyia cruzi	MF	Brazil	Mato Grosso do Sul	Aquidauana	Chiqueiro Camisão	1987	-55.6351	-20.4828	2	Entomological Collection: USP
Lutzomyia cruzi	MF	Brazil	Mato Grosso do Sul	Aquidauana	Vila Trindade	1996	-57.5978	-19.0098	2	Santos et al., 2001
Lutzomyia cruzi	Not available	Brazil	Mato Grosso do Sul	Bonito		1962-2014	-56.4819	-21.1211	3	Almeida et al., 2015	Confirmed L. cruzi by author (Paulo Silva de Almeida, pers. comm.)
Lutzomyia cruzi	MF	Brazil	Mato Grosso do Sul	Camapuã	Alto da Serra	1962	-54.0439	-19.5314	3	Entomological Collection: CPqRR
Lutzomyia cruzi	M	Brazil	Mato Grosso do Sul	Camapuã	Alto da Serra	1970	-54.0439	-19.5314	3	Entomological Collection: CPqRR
Lutzomyia cruzi	M	Brazil	Mato Grosso do Sul	Camapuã	Fazenda S. Mateus	1970	-54.0439	-19.5314	3	Entomological Collection: CPqRR
Lutzomyia cruzi	MF	Brazil	Mato Grosso do Sul	Camapuã	Fazenda S. Mateus	1970	-54.0439	-19.5314	3	Entomological Collection: CPqRR
Lutzomyia cruzi	MF	Brazil	Mato Grosso do Sul	Camapuã		1938	-54.0439	-19.5314	3	Entomological Collection: IOC
Lutzomyia cruzi	MF	Brazil	Mato Grosso do Sul	Camapuã		1938	-54.0439	-19.5314	3	Martins et al., 1978
Lutzomyia cruzi	MF	Brazil	Mato Grosso do Sul	Campo Grande	Chácara das Palmeiras	1999-2000	-54.6604	-20.425	2	Oliveira et al., 2003
Lutzomyia cruzi	MF	Brazil	Mato Grosso do Sul	Campo Grande	Chácara das Palmeiras	1999-2000	-54.6604	-20.425	2	Oliveira et al., 2006
Lutzomyia cruzi	MF	Brazil	Mato Grosso do Sul	Campo Grande		1999-2000	-54.6316	-20.5243	2	Oliveira et al., 2003
Lutzomyia cruzi	MF	Brazil	Mato Grosso do Sul	Campo Grande		1999-2000	-54.6316	-20.5243	2	Oliveira et al., 2006
Lutzomyia cruzi	Not available	Brazil	Mato Grosso do Sul	Cassilândia		1962-2014	-51.7342	-19.1133	3	Almeida et al., 2015	Confirmed L. cruzi by author (Paulo Silva de Almeida, pers. comm.)
Lutzomyia cruzi	MF	Brazil	Mato Grosso do Sul	Corumbá	Bairro Guarani	1986	-57.6529	-19.0395	2	Entomological Collection: USP
Lutzomyia cruzi	MF	Brazil	Mato Grosso do Sul	Corumbá	Centro	2012-2013	-57.6436	-19	2	Casaril et al., 2014
Lutzomyia cruzi	M	Brazil	Mato Grosso do Sul	Corumbá	Centro	1984-1986	-57.6436	-19	2	Galati et al., 1997
Lutzomyia cruzi	MF	Brazil	Mato Grosso do Sul	Corumbá	Centro	2012	-57.6436	-19	1	Previously unpublished field captures (Oliveira EF)
Lutzomyia cruzi	MF	Brazil	Mato Grosso do Sul	Corumbá	Corumbá	2000	-57.6436	-19	3	Entomological Collection: CPqRR
Lutzomyia cruzi	MF	Brazil	Mato Grosso do Sul	Corumbá	Corumbá	2000	-57.6436	-19	3	Entomological Collection: CPqRR
Lutzomyia cruzi	MF	Brazil	Mato Grosso do Sul	Corumbá	Corumbá	2000	-57.6436	-19	3	Entomological Collection: CPqRR
Lutzomyia cruzi	MF	Brazil	Mato Grosso do Sul	Corumbá	Corumbá	2000	-57.6436	-19	3	Entomological Collection: CPqRR
Lutzomyia cruzi	M	Brazil	Mato Grosso do Sul	Corumbá	Corumbá	2000	-57.6436	-19	3	Entomological Collection: CPqRR
Lutzomyia cruzi	M	Brazil	Mato Grosso do Sul	Corumbá	Corumbá	2000	-57.6436	-19	3	Entomological Collection: CPqRR
Lutzomyia cruzi	MF	Brazil	Mato Grosso do Sul	Corumbá	Cristo Redentor	2012-2013	-57.6403	-19.0281	2	Casaril et al., 2014
Lutzomyia cruzi	MF	Brazil	Mato Grosso do Sul	Corumbá	Cristo Redentor	1987	-57.6403	-19.0281	2	Entomological Collection: USP
Lutzomyia cruzi	M	Brazil	Mato Grosso do Sul	Corumbá	Cristo redentor	1984-1986	-57.6403	-19.0281	2	Galati et al., 1997
Lutzomyia cruzi	Not available	Brazil	Mato Grosso do Sul	Corumbá	Cristo Redentor	2006	-57.6679	-16.0855	2	Pita-Pereira et al., 2008	Gender information not available, but considered valid because of males were captured in other studies in the same area
Lutzomyia cruzi	MF	Brazil	Mato Grosso do Sul	Corumbá	Cristo Redentor	2012	-57.6403	-19.0281	1	Previously unpublished field captures (Oliveira EF)
Lutzomyia cruzi	MF	Brazil	Mato Grosso do Sul	Corumbá	Distrito Albuquerque, zona rural	2014	-57.404	-19.387	1	Previously unpublished field captures (Oliveira EF)
Lutzomyia cruzi	M	Brazil	Mato Grosso do Sul	Corumbá	Dom Bosco	1984-1986	-57.6681	-19.0048	2	Galati et al., 1997
Lutzomyia cruzi	MF	Brazil	Mato Grosso do Sul	Corumbá	Est I Gruta	1985	-57.6436	-19	3	Entomological Collection: USP
Lutzomyia cruzi	MF	Brazil	Mato Grosso do Sul	Corumbá	Est IV Gruta	1985	-57.6436	-19	3	Entomological Collection: USP
Lutzomyia cruzi	Not available	Brazil	Mato Grosso do Sul	Corumbá	Estação IV	1985	-57.6436	-19	3	Entomological Collection: USP	Gender information not available, but considered valid because of males were captured in other studies in the same area
Lutzomyia cruzi	MF	Brazil	Mato Grosso do Sul	Corumbá	Maria Leite	2012-2013	-57.6253	-19.0125	2	Casaril et al., 2014
Lutzomyia cruzi	M	Brazil	Mato Grosso do Sul	Corumbá	Maria Leite	2012	-57.6253	-19.0125	1	Previously unpublished field captures (Oliveira EF)
Lutzomyia cruzi	MF	Brazil	Mato Grosso do Sul	Corumbá	Nova Corumbá	2012-2013	-57.6558	-19.0464	2	Casaril et al., 2014
Lutzomyia cruzi	M	Brazil	Mato Grosso do Sul	Corumbá	Nova Corumbá	2012	-57.6558	-19.0464	1	Previously unpublished field captures (Oliveira EF)
Lutzomyia cruzi	MF	Brazil	Mato Grosso do Sul	Corumbá	Popular Nova	2012-2013	-57.6589	-19.0297	2	Casaril et al., 2014
Lutzomyia cruzi	MF	Brazil	Mato Grosso do Sul	Corumbá	Popular Nova	2012	-57.6589	-19.0297	1	Previously unpublished field captures (Oliveira EF)
Lutzomyia cruzi	MF	Brazil	Mato Grosso do Sul	Corumbá		2004	-57.6436	-19	3	Almeida et al., 2013
Lutzomyia cruzi	MF	Brazil	Mato Grosso do Sul	Corumbá		1984-1986	-57.6436	-19	3	Casaril et al., 2014
Lutzomyia cruzi	MF	Brazil	Mato Grosso do Sul	Corumbá		1946	-57.5971	-19.0083	3	Entomological Collection: IOC
Lutzomyia cruzi	M	Brazil	Mato Grosso do Sul	Corumbá		1984-1986	-57.6436	-19	3	Galati et al., 1997
Lutzomyia cruzi	MF	Brazil	Mato Grosso do Sul	Corumbá		1946	-57.6436	-19	3	Martins et al., 1978
Lutzomyia cruzi	MF	Brazil	Mato Grosso do Sul	Corumbá		2010-2011	-57.6436	-19	3	Santos et al. 2015
Lutzomyia cruzi	MF	Brazil	Mato Grosso do Sul	Corumbá		1995-1996	-57.6436	-19	3	Santos et al., 1998
Lutzomyia cruzi	MF	Brazil	Mato Grosso do Sul	Ladário		2003	-57.5971	-19.0083	3	Almeida et al., 2013
Lutzomyia cruzi	MF	Brazil	Mato Grosso do Sul	Ladário		1995-1996	-57.5971	-19.0083	3	Santos et al., 1998
Lutzomyia cruzi	MF	Brazil	Mato Grosso do Sul	Ladário		1995-1996	-57.5971	-19.0083	3	Santos et al., 1998
Lutzomyia cruzi	Not available	Brazil	Mato Grosso do Sul	Paraíso das Águas		1962-2014	-53.0116	-19.0216	3	Almeida et al., 2015	Confirmed L. cruzi by author (Paulo Silva de Almeida, pers. comm.)
Lutzomyia cruzi	Not available	Brazil	Mato Grosso do Sul	São Gabriel d`Oeste		1962-2014	-54.5664	-19.3953	3	Almeida et al., 2015	Confirmed L. cruzi by author (Paulo Silva de Almeida, pers. comm.)

## Sheet: sources
src	reference
Almeida et al., 2013	Almeida PS, Sciamarelli A, Batista PM, Ferreira AD, Nascimento J, Raizer J, Andrade Filho JD, Gurgel-Goncalves R. Predicting the geographic distribution of Lutzomyia longipalpis (Diptera: Psychodidae) and visceral leishmaniasis in the state of Mato Grosso do Sul, Brazil. Memórias do Instituto Oswaldo Cruz. 2013 Dec;108(8):992-6.
Almeida et al., 2015	Almeida PSD, Andrade AJD, Sciamarelli A, Raizer J, Menegatti JA, Hermes SCNM, et al. Geographic distribution of phlebotomine sandfly species (Diptera: Psychodidae) in Central-West Brazil. Mem Inst Oswaldo Cruz. 2015;110(4): 551-559.
Alves et al., 2012	Alves VR, Freitas RA, Santos FL, Oliveira AFJ, Barrett TV, Shimabukuro PHF. Sand Flies (Diptera, Psychodidae, Phlebotominae) from Central Amazonia and four new records for the Amazonas state, Brazil. Rev Bras Entomol. 2012;56(2): 220-227.
Amaral et al., 2011	Amaral AFDS, Varjão JR, Silva GBD, Arrais-Silva WW. Phlebotomine fauna (Diptera: Psychodidae: Phlebotominae) in a residential area and in a fragment of savanna vegetation in the municipality of Pontal do Araguaia, Mato Grosso, Brazil. Rev Bras Parasitol Vet. 2011;20(2): 165-167.
Biancardi & Castellon 2000	Biancardi CMB, Castellón EG. Flebotomíneos (Diptera: Psychodidae) no estado do Mato Grosso, município de Chapada dos Guimarães, Brasil. Acta Amaz. 2000;30(1): 115-128.
Brazil et al., 2010	Brazil RP, Passos WL, Brazil BG, Temeljkovitch M, Andrade Filho JD. Diptera, Psychodidae, Phlebotominae Rondani, 1840: range extension and new records from lowland Bolivia. Check List. 2016;6(4): 587-588.
Brito et al., 2014	Brito VN, Almeida ABPF, Nakazato L, Duarte R, Souza CO, Sousa VRF. Phlebotomine fauna, natural infection rate and feeding habits of Lutzomyia cruzi in Jaciara, state of Mato Grosso, Brazil. Mem Inst Oswaldo Cruz. 2014; 109(7): 899-904.
Campelo Junior et al., 2014	Campelo Júnior JH, Miyazak RD, Ribeiro ALM, Rodrigues JSV. Spatial distribution and temporal variability of phlebotominae at the Cuiabá campus of the Federal University of Mato Grosso, Brazil. Rev Patol Trop. 2014;43(4): 470-482.
Casaril et al., 2014	Casaril AE, Monaco NZN, de Oliveira EF, Eguchi GU, Paranhos Filho AC, Pereira LE, et al. Spatiotemporal analysis of sandfly fauna (Diptera: Psychodidae) in an endemic area of visceral leishmaniasis at Pantanal, central South America. Parasit Vect. 2014;7(1): 364.
Galati et al., 1997	Galati EAB, Nunes VLB, Rego Jr FA, Oshiro ET, Chang MR. Estudo de flebotomíneos (Diptera: Psychodidae) em foco de leishmaniose visceral no estado de Mato Grosso do Sul, Brasil. Rev Saude Publ. 1997;31(4): 378-390.
Lopes et al 2014	Lopes PM, Sorte EDCB, Gasparetto ND, Oliveira CM, Almeida ADBPF, Sousa VRF. Seroprevalence and risk factors associated with visceral leishmaniasis in dogs in Jaciara, State of Mato Grosso. Rev Soc Bras Med Trop. 2014;47(6): 791-795.
Maciel & Missawa 2009	Maciel GBML, Missawa NA. Fauna flebotomínica (Diptera: Psychodidae) em aldeias indígenas do Estado de Mato Grosso. Rev Soc Bras Med Trop. 2009; 42(5): 597-602.
Martins et al., 1978	Martins AV, Williams P, Falcão AL. American Sandflies. Rio de Janeiro: Academia Brasileira de Ciências; 1978.
Mestre et al., 2011	Mestre GLDC, Ribeiro ALM, Miyazaki RD, Rodrigues JSV, Almeida ADBPF, Sousa VRF, et al. Phlebotomine sand flies and canine infection in areas of human visceral leishmaniasis, Cuiabá, Mato Grosso. Rev Bras Parasitol Vet. 2011;20(3): 228-234.
Missawa & Lima 2006	Missawa NA, Lima GBM. Spatial distribution of Lutzomyia longipalpis (Lutz & Neiva, 1912) and Lutzomyia cruzi (Mangabeira, 1938) in the state of Mato Grosso. Rev Soc Bras Med Trop. 2006;39(4): 337-340.
Missawa et al 2011	Missawa NA, Veloso MAE, Maciel GBML, Michalsky ÉM, Dias ES. Evidence of transmission of visceral leishmaniasis by Lutzomyia cruzi in the municipality of Jaciara, State of Mato Grosso, Brazil. Rev Soc Bras Med Trop. 2011;44(1): 76-78.
Oliveira et al., 2003	Oliveira AG, Andrade Filho JD, Falcão AL, Brazil RP. Estudo de flebotomíneos (Diptera, Psychodidae, Phlebotominae) na zona urbana da Cidade de Campo Grande, Mato Grosso do Sul, Brasil, 1999-2000. Cad Saude Publ. 2003; 19(4): 933-944.
Oliveira et al., 2006	Oliveira AG, Galati EAB, Oliveira O, Oliveira GR, Espindola IAC, Dorval MEC, et al. Abundance of Lutzomyia longipalpis (Diptera: Psychodidae: Phlebotominae) and urban transmission of visceral leishmaniasis in Campo Grande, state of Mato Grosso do Sul, Brazil. Mem Inst Oswaldo Cruz. 2006;101(8): 869-874.
Pinto et al. 2015	Pinto IS, das Chagas BD, Rodrigues AAF, Ferreira AL, Rezende HR, Bruno RV, et al. DNA barcoding of neotropical sand flies (Diptera, Psychodidae, Phlebotominae): species identification and discovery within Brazil. PloS One. 2015;10(10): e0140636.
Pita-Pereira et al., 2008	Pita-Pereira D, Cardoso MAB, Alves CR, Brazil RP, Britto C. Detection of natural infection in Lutzomyia cruzi and Lutzomyia forattinii (Diptera: Psychodidae: Phlebotominae) by Leishmania infantum chagasi in an endemic area of visceral leishmaniasis in Brazil using a PCR multiplex assay. Acta Trop. 2008;107(1): 66-69.
Santos et al. 2015	Santos MF, Andrade Filho JD, Fernandes CE, Mateus NL, Eguchi GU, Fernandes WD, et al. Morphometric analysis of Longipalpis (Diptera: Psychodidae) complex populations in Mato Grosso do Sul, Brazil. J Med Entomol. 2015;52(3): 359-367.
Santos et al., 1998	Santos SO, Arias J, Ribeiro AA, Hoffmann MDP, Freitas RAD, Malacco MAF. Incrimination of Lutzomyia cruzi as a vector of American visceral leishmaniasis. Med Vet Entomol. 1998;12(3): 315-317.
Santos et al., 2001	Santos SO, Andrade Filho JD, Honer MR. Lutzomyia aldafalcaoae sp. n. a new species of Phlebotominae (Diptera: Psychodidae) from Mato Grosso do Sul, Brazil. Mem Inst Oswaldo Cruz. 2001;96(6): 791-794.
Entomological Collection: CPqRR	Coleção de Flebotomíneos. Centro de Pesquisas René Rachou, Fundação Oswaldo Cruz. Belo Horizonte, MG, Brazil. Curator: Dr José Dilermando de Andrade Filho.
Entomological Collection: INPA	Personnal Entomological Collection. Instituto Nacional de Pesquisas da Amazônia. Manaus, AM, Brazil. Curator: Dr Rui Freitas.
Entomological Collection: IOC	Coleção Entomológica. Instituto Oswaldo Cruz, Fundação Oswaldo Cruz. Rio de Janeiro, RJ, Brazil. Curator: Dr Jane Costa.
Entomological Collection: USP	Personal Entomological Collection. Faculdade de Saúde Pública, Universidade de São Paulo. São Paulo, SP, Brazil. Curator: Prof Eunice Galati.
